# Supplementary material for: Two Novel Mouse Models of Duchenne Muscular Dystrophy with Similar Dmd Exon 51 Frameshift Mutations and Varied Phenotype Severity
Source: Int J Mol Sci. 2024 Dec 27;26(1):158. doi: 10.3390/ijms26010158 (PMC11719507; doi:10.3390/ijms26010158)
Supplement: Supplementary file 1 [file ijms-26-00158-s001.zip]

Archive with 1 entries (1 files):
- dmd Supplementary Materials.docx
